# Supplementary material for: Screening and Research on Skin Barrier Damage Protective Efficacy of Different Mannosylerythritol Lipids
Source: Molecules. 2022 Jul 21;27(14):4648. doi: 10.3390/molecules27144648 (PMC9320248; doi:10.3390/molecules27144648)
Supplement: Supplementary file 1 [file molecules-27-04648-s001.zip]

Archive with 1 entries (1 files):
- molecules-1769463-supplementary.pdf
